# Supplementary material for: Diet Quality and Sarcopenia in Older Adults: A Systematic Review
Source: Nutrients. 2018 Mar 5;10(3):308. doi: 10.3390/nu10030308 (PMC5872726; doi:10.3390/nu10030308)
Supplement: Supplementary file 1 [file nutrients-10-00308-s001.zip]

Archive with 3 entries (3 files):
- nutrients-272424-supplementary Table S1 _27 02 2018.doc
- nutrients-272424-supplementary Table S2 _27 02 2018.doc
- nutrients-272424-supplementary Table S3 _27 02 2018.doc
